# Supplementary material for: The Transcription Factor StuA Regulates the Glyoxylate Cycle in the Dermatophyte Trichophyton rubrum under Carbon Starvation
Source: Int J Mol Sci. 2023 Dec 28;25(1):405. doi: 10.3390/ijms25010405 (PMC10778625; doi:10.3390/ijms25010405)
Supplement: Supplementary file 1 [file ijms-25-00405-s001.zip]

Archive with 1 entries (1 files):
- ijms-2740558-supplementary.pdf
